# Supplementary material for: Validation of a New Liquid Asymmetric-Electrode Plasma Optical Emission Spectroscopy (LAEP-OES) Method for Measurement of Total Mercury in Tuna
Source: J AOAC Int. 2024 Jun 28;107(6):943–52. doi: 10.1093/jaoacint/qsae053 (PMC11532634; doi:10.1093/jaoacint/qsae053)
Supplement: qsae053_Supplementary_Data [file qsae053_supplementary_data.zip]

Archive with 4 entries (3 files):
- qsae053_Supplementary_Data/
- qsae053_Supplementary_Data/aoac-24-0130-File010.docx
- qsae053_Supplementary_Data/aoac-24-0130-File011.docx
- qsae053_Supplementary_Data/aoac-24-0130-File012.xlsx
