# Supplementary material for: Validation of a New Liquid Asymmetric-Electrode Plasma Optical Emission Spectroscopy (LAEP-OES) Method for Measurement of Total Mercury in Tuna
Source: J AOAC Int. 2024 Jun 28;107(6):943–52. doi: 10.1093/jaoacint/qsae053 (PMC11532634; doi:10.1093/jaoacint/qsae053)
Supplement: qsae053_Supplementary_Data [file qsae053_supplementary_data.zip › qsae053_Supplementary_Data/aoac-24-0130-File012.xlsx]

## Sheet: Sheet1
		Supplementary Table 1. Total mercury levels of each sample using both methods
	#	Fish species	Farmed or wild	meat type	CV-AAS (mg/kg)	LAEP-OES (mg/kg)	Month-Year of purchase	electronic commerce sites*
	1	Thunnus orientalis	Farmed	lean meat	0.46	0.503113	Oct-22	AL
	2	Thunnus orientalis	Farmed	Fatty meat	0.45	0.490751	Oct-22	AL
	3	Thunnus orientalis	Farmed	Fatty meat	0.33	0.356522	Oct-22	AL
	4	Thunnus orientalis	Farmed	lean meat	0.38	0.415514	Dec-22	Q
	5	Thunnus orientalis	Farmed	Fatty meat	0.34	0.369265	Dec-22	Q
	6	Thunnus orientalis	Farmed	lean meat	0.97	0.950288	Dec-22	AD
	7	Thunnus orientalis	Farmed	lean meat	0.7	0.772034	May-23	T
	8	Thunnus orientalis	Farmed	lean meat	0.66	0.703949	May-23	T
	9	Thunnus orientalis	Farmed	lean meat	0.5	0.491385	May-23	T
	10	Thunnus orientalis	Farmed	lean meat	0.55	0.698034	Feb-22	Z
	11	Thunnus orientalis	Farmed	lean meat	0.23	0.28307	Mar-22	Q
	12	Thunnus orientalis	Wild	lean meat	0.41	0.610576	Mar-22	U
	13	Thunnus orientalis	Wild	lean meat	0.8	0.798922	Dec-22	AU
	14	Thunnus orientalis	Wild	lean meat	0.4	0.477265	Jan-23	R
	15	Thunnus orientalis	Wild	lean meat	0.4	0.473321	Jan-23	R
	16	Thunnus orientalis	Wild	lean meat	0.35	0.377831	Jan-23	L
	17	Thunnus orientalis	Wild	lean meat	0.71	0.87244	Jan-23	D
	18	Thunnus orientalis	Wild	lean meat	0.57	0.657151	Jan-23	AU
	19	Thunnus orientalis	Wild	lean meat	0.67	0.761302	Jan-23	I
	20	Thunnus orientalis	Wild	lean meat	1.7	2.01197	Jan-23	AO
	21	Thunnus orientalis	Wild	Fatty meat	1.6	1.6456	Jan-23	AO
	22	Thunnus orientalis	Wild	lean meat	1.2	1.31284	Jan-23	AC
	23	Thunnus orientalis	Wild	lean meat	0.56	0.585712	Jan-23	AU
	24	Thunnus orientalis	Wild	lean meat	0.53	0.584254	Jan-23	AU
	25	Thunnus orientalis	Wild	lean meat	0.59	0.631131	Jan-23	AG
	26	Thunnus thynnus	Farmed	lean meat	0.53	0.688683	Mar-22	AD
	27	Thunnus thynnus	Farmed	lean meat	0.56	0.642315	Dec-22	AR
	28	Thunnus thynnus	Farmed	lean meat	0.87	1.06149	Oct-23	AR
	29	Thunnus thynnus	Farmed	lean meat	0.52	0.630922	Jan-23	N
	30	Thunnus thynnus	Farmed	lean meat	0.49	0.534695	Jan-23	O
	31	Thunnus thynnus	Farmed	lean meat	0.99	1.0641	Jan-23	P
	32	Thunnus thynnus	Farmed	lean meat	0.53	0.562086	Jan-23	P
	33	Thunnus thynnus	Farmed	lean meat	0.46	0.481647	Jan-23	Q
	34	Thunnus thynnus	Farmed	lean meat	0.36	0.411032	Jan-23	Q
	35	Thunnus thynnus	Farmed	lean meat	0.89	1.16396	Jan-23	Y
	36	Thunnus thynnus	Farmed	lean meat	0.84	0.993941	Jan-23	Y
	37	Thunnus thynnus	Farmed	Fatty meat	0.86	1.04669	Jan-23	Y
	38	Thunnus thynnus	Farmed	lean meat	0.59	0.745675	Oct-23	AE
	39	Thunnus thynnus	Wild	lean meat	0.95	1.01622	Dec-22	AT
	40	Thunnus thynnus	Wild	lean meat	0.92	1.11968	Oct-23	E
	41	Thunnus thynnus	Wild	lean meat	1.1	1.24005	Jan-23	AB
	42	Thunnus thynnus	Wild	lean meat	1.3	1.46017	Jan-23	AB
	43	Thunnus thynnus	Wild	lean meat	1.1	1.33934	Jan-23	U
	44	Thunnus thynnus	Wild	lean meat	1	1.09703	Jan-23	V
	45	Thunnus thynnus	Wild	lean meat	0.59	0.637229	Jan-23	H
	46	Thunnus thynnus	Wild	lean meat	0.61	0.764626	Oct-23	AE
	47	Thunnus thynnus	Wild	lean meat	0.9	1.09758	Oct-23	S
	48	Thunnus thynnus	Wild	Fatty meat	0.8	0.870325	Oct-23	S
	49	Thunnus thynnus	Wild	lean meat	1.1	1.02759	Oct-23	C
	50	Thunnus thynnus	Wild	lean meat	0.56	0.669238	Oct-23	A
	51	Thunnus thynnus	Wild	Fatty meat	0.38	0.423455	Oct-23	A
	52	Thunnus thynnus	Wild	lean meat	1.4	1.69627	Oct-23	J
	53	Thunnus maccoyii	Farmed	lean meat	0.38	0.397124	Dec-22	AR
	54	Thunnus maccoyii	Farmed	lean meat	0.37	0.394306	Oct-23	AR
	55	Thunnus maccoyii	Farmed	lean meat	0.32	0.347514	Jan-23	AR
	56	Thunnus maccoyii	Farmed	lean meat	0.33	0.38267	Jan-23	W
	57	Thunnus maccoyii	Farmed	lean meat	0.36	0.410315	Jan-23	AA
	58	Thunnus maccoyii	Farmed	Fatty meat	0.33	0.472904	Oct-23	AB
	59	Thunnus maccoyii	Farmed	lean meat	0.36	0.361279	Oct-23	W
	60	Thunnus maccoyii	Farmed	lean meat	0.31	0.360268	Oct-23	W
	61	Thunnus maccoyii	Farmed	lean meat	0.32	0.388964	Oct-23	AJ
	62	Thunnus maccoyii	Farmed	Fatty meat	0.27	0.378482	Oct-23	AJ
	63	Thunnus maccoyii	Wild	lean meat	0.496667	0.583095	Oct-23	U
	64	Thunnus maccoyii	Wild	lean meat	0.86	1.01392	Oct-23	AS
	65	Thunnus maccoyii	Wild	Fatty meat	0.72	0.88107	Oct-23	AS
	66	Thunnus maccoyii	Wild	Fatty meat	0.48	0.615398	Oct-23	AS
	67	Thunnus maccoyii	Wild	lean meat	1.3	1.26106	Oct-23	AM
	68	Thunnus maccoyii	Wild	Fatty meat	0.72	0.91787	Oct-23	AM
	69	Thunnus maccoyii	Wild	lean meat	1	1.08261	Oct-23	E
	70	Thunnus maccoyii	Wild	lean meat	0.39	0.431584	Jan-23	AB
	71	Thunnus maccoyii	Wild	lean meat	0.47	0.535635	Jan-23	AB
	72	Thunnus maccoyii	Wild	lean meat	0.85	0.866828	Jan-23	H
	73	Thunnus maccoyii	Wild	lean meat	1.3	1.41554	Jan-23	U
	74	Thunnus maccoyii	Wild	lean meat	0.72	0.873992	Jan-23	E
	75	Thunnus maccoyii	Wild	lean meat	0.62	0.597765	Jan-23	X
	76	Thunnus maccoyii	Wild	lean meat	0.71	0.817082	Jan-23	AH
	77	Thunnus maccoyii	Wild	lean meat	1.2	1.22659	Jan-23	AK
	78	Thunnus maccoyii	Wild	lean meat	0.93	1.03225	Oct-23	AE
	79	Thunnus maccoyii	Wild	lean meat	0.89	1.05922	Oct-23	AN
	80	Thunnus maccoyii	Wild	Fatty meat	0.77	0.8871	Oct-23	AN
	81	Thunnus maccoyii	Wild	Fatty meat	0.74	0.901698	Oct-23	AN
	82	Thunnus obesus	Wild	lean meat	0.97	1.23169	Jun-22	G
	83	Thunnus obesus	Wild	lean meat	1.1	1.26981	Jun-22	G
	84	Thunnus obesus	Wild	lean meat	0.64	0.787391	Oct-22	U
	85	Thunnus obesus	Wild	lean meat	0.56	0.618936	Dec-22	G
	86	Young Thunnus orientalis	Wild	lean meat	0.256667	0.301787	Jun-22	AI
	87	Young Thunnus orientalis	Wild	lean meat	0.11	0.0956801	Dec-22	F
	88	Young Thunnus orientalis	Wild	Fatty meat	0.11	0.0857132	Dec-22	F
	89	Thunnus albacares	Wild	lean meat	0.55	0.641068	Apr-22	AQ
	90	Thunnus albacares	Wild	lean meat	1.63333	1.79364	Oct-22	K
	91	Thunnus albacares	Wild	lean meat	0.67	0.676913	Dec-22	AA
	92	Thunnus albacares	Wild	lean meat	0.65	0.701303	Dec-22	AA
	93	Thunnus albacares	Wild	lean meat	0.24	0.235025	Dec-22	AP
	94	Thunnus albacares	Wild	lean meat	0.24	0.225497	Dec-22	AP
	95	Thunnus albacares	Wild	lean meat	0.42	0.430007	Dec-22	AP
	96	Thunnus alalunga	Wild	lean meat	0.366667	0.4256	Oct-22	AR
	97	Thunnus alalunga	Wild	lean meat	0.41	0.40985	Dec-22	B
	98	Thunnus alalunga	Wild	Fatty meat	0.35	0.336208	Dec-22	B
	99	Thunnus alalunga	Wild	Fatty meat	0.37	0.387706	Dec-22	B
	100	Xiphias gladius	Wild	lean meat	0.56	0.757922	May-22	AF
	101	Berardius bairdii	Wild	lean meat	1.9	2.1925	May-22	M
	102	Sardinops melanostictus	Wild	lean meat	0.07	0.0696502	Jan-22	T
			Overall	Median	0.565	0.665	Wilcoxon matched-pairs signed rank test, p < 0.0001
	*Instead of the name of each e-commerce site, the letters A to AU were displayed. The same letters represent the same e-commerce site.
